# Supplementary material for: Adaptive Responses of Tropical Crops: A Multi‐Scale Omics Integrated Perspective
Source: Adv Sci (Weinh). 2026 Jul 27:e76735. Online ahead of print. doi: 10.1002/advs.76735 (PMC13403741; doi:10.1002/advs.76735)
Supplement: Supplementary file 2 — Supporting File 2: advs76735‐sup‐0002‐TableS1‐S2.zip. [file ADVS-9999-e76735-s002.zip]

Archive with 2 entries (2 files):
- Table.S1.xls
- Table.S2.xls
