# Supplementary material for: Adaptive Responses of Tropical Crops: A Multi‐Scale Omics Integrated Perspective
Source: Adv Sci (Weinh). 2026 Jul 27:e76735. Online ahead of print. doi: 10.1002/advs.76735 (PMC13403741; doi:10.1002/advs.76735)
Supplement: Supplementary file 2 — Supporting File 2: advs76735‐sup‐0002‐TableS1‐S2.zip. [file ADVS-9999-e76735-s002.zip › Table.S1.xls]

## Sheet: Sheet1
	Crop	Database	URL	Importance	Key Features
	General	TropCRD	www.tropical-resources.org.cn	Comprehensive tropical crop data repository	Integrates germplasm, phenotype, trait info
	General	TropiCODB	https://github.com/daiwenba/TropiCODB	Centralized tropical crop omics database	Genomic, transcriptomic, epigenomic data
	General	TropGeneDB	https://tropgenedb.cirad.fr/tropgene/JSP/index.jsp	Crop genetics database	Molecular markers, QTLs, traits
	General	TCOD	https://ngdc.cncb.ac.cn/tcod/home	Tropical Crop Omics Database	Multi-omics integration for breeding
	Banana	MusaBase	https://musabase.org/	Banana genome and breeding data	Gene annotations, germplasm, traits
	Cassava	Cassavabase	https://www.cassavabase.org/	Cassava genomics and breeding	SNPs, QTLs, phenotypes
	Sugarcane	Sugarcane Genome Hub	https://sugarcane-genome-hub.southgreen.fr/	Sugarcane genomics and functional data	Genome assemblies, gene models, pangenome
	Oil palm	PalmXplore	https://ngdc.cncb.ac.cn/databasecommons/database	Oil palm genome and trait database	Functional annotation, SNPs, candidate genes
	Cocoa	CocoaGen DB	https://agritrop.cirad.fr/	Cocoa genome and trait database	Genomics, phenomics, trait association
	Coffee	Coffee Genome Hub	https://coffeegenome.org/	Coffee genomics and breeding	Reference genomes, multi-omics
	Rubber	HeveaDB	http://hevea.catas.cn/home/index	Rubber tree genomics and traits	Multi-omics, gene expression, markers
