# Supplementary material for: Adaptive Responses of Tropical Crops: A Multi‐Scale Omics Integrated Perspective
Source: Adv Sci (Weinh). 2026 Jul 27:e76735. Online ahead of print. doi: 10.1002/advs.76735 (PMC13403741; doi:10.1002/advs.76735)
Supplement: Supplementary file 2 — Supporting File 2: advs76735‐sup‐0002‐TableS1‐S2.zip. [file ADVS-9999-e76735-s002.zip › Table.S2.xls]

## Sheet: Sheet1
Table S1: Donor Resource Types, Transferable Traits, Recommended Improvement Pathways, Stress Factors, and Verification Indicators
Donor Resource Type	Transferable Traits/Characteristics	Recommended Improvement Pathway	Main Stress Factors & Combinations	Verification Indicators (Yield + Cost + Stability)
Wild Relatives	Wild Resistance + Rapid Cultivation	De novo domestication (multi-locus editing)	New crop base, extreme environments	Retained resistance; yield/agronomic trait completion
Salt-tolerant Ecotypes, Relatives	Salt tolerance/Ion stability (K/Na balance)	Hybrid introgression or homologous recombination/editing	Saline land + high temperature/drought	Decreased leaf Na, improved K/Na; increased yield
Flood-tolerant Varieties/Relatives	Flood/Anoxia tolerance (Recovery after flooding)	Introgression or homologous recombination	Flooding × high temperature	High survival rate; fast recovery; less yield reduction
Tropical Crop Advantage Materials, Local Varieties	Low-cost "Heat/Wet resistance" regulation	Regulatory region editing (promoter/cis-elements)	High temperature × high humidity, heatwaves	More stable yield; no "slow growth/deformation"
Local Varieties + Advantageous Rhizosphere Microbes	Acidic soil, low P/Al resistance: Rhizosphere advantage	Microbial community + management	Low P × acidification/Al toxicity	Higher phosphorus uptake efficiency; stable microbial colonization; effective across multiple points
Disease-resistant Resources, Wild Relatives	Disease pressure: Disease resistance without sacrificing growth	Regulatory optimization	High humidity, disease-prone areas	Reduced disease incidence; stable yield/quality; more durable resistance
